# Supplementary material for: An optoionic hydrogel with UV-regulated ion conductivity for reprogrammable iontronics: Logic processing and image sensing
Source: Sci Adv. 2024 Jun 12;10(24):eadn0439. doi: 10.1126/sciadv.adn0439 (PMC11168472; doi:10.1126/sciadv.adn0439)
Supplement: Supplementary file 2 — Movies S1 to S3 [file sciadv.adn0439_movies_s1_to_s3.zip]

Archive with 3 entries (3 files):
- adn0439_movie_s1.mp4
- adn0439_movie_s2.mp4
- adn0439_movie_s3.mp4
